# Supplementary material for: A structural basis for the diverse linkage specificities within the ZUFSP deubiquitinase family
Source: Nat Commun. 2022 Jan 20;13:401. doi: 10.1038/s41467-022-28049-6 (PMC8776766; doi:10.1038/s41467-022-28049-6)
Supplement: Supplementary file 4 — Source Data [file 41467_2022_28049_MOESM4_ESM.zip › Source Data.xlsx]

## Sheet: Fig. 1E
Time (s)	neg. control (n=3)			Mug105 (n=3)			Mug105 D89A (n=3)			Mug105 E109A (n=3)
20	1267	1185	1499	4864	4980	4494	1241	1198	1234	1343	1274	1282
40	1229	1161	1179	7542	8119	7258	1189	1154	1128	1209	1189	1188
60	1210	1173	1229	9803	10320	9672	1175	1098	1110	1181	1075	1179
80	1202	1186	1228	11971	12623	11921	1185	1085	1098	1174	1076	1158
100	1196	1185	1225	13364	14659	13951	1185	1076	1091	1175	1063	1152
120	1193	1199	1202	15003	16565	15734	1182	1080	1089	1175	1075	1107
140	1214	1203	1235	16553	18335	17444	1187	1088	1094	1177	1066	1105
160	1221	1203	1224	17884	19737	18788	1156	1075	1090	1178	1063	1053
180	1213	1203	1224	19352	21282	20045	1119	1076	1094	1176	1056	1039
200	1227	1193	1236	20493	22551	21232	1109	1078	1100	1169	1058	1041
220	1227	1113	1233	21664	23743	22316	1114	1084	1102	1172	1064	1041
240	1230	1113	1236	22474	24842	23490	1102	1080	1106	1170	1061	1037
260	1236	1121	1240	23499	25809	24406	1049	1086	1102	1169	1057	1037
280	1231	1128	1203	24315	26852	25292	1033	1089	1099	1166	1054	1039
300	1244	1135	1216	25381	27706	26149	1027	1086	1094	1167	1066	1034
320	1239	1124	1202	26044	28442	27016	1030	1089	1103	1167	1061	1031
340	1243	1130	1227	26775	29337	27642	1028	1097	1109	1173	1065	1036
360	1244	1134	1206	27408	29978	28385	1028	1086	1106	1162	1066	1029
380	1238	1140	1223	28243	30746	29035	1038	1091	1117	1162	1061	1036
400	1230	1142	1185	28736	31455	29723	1031	1105	1106	1163	1068	1035
420	1230	1148	1178	29337	31819	30166	1029	1091	1122	1159	1069	1043
440	1240	1135	1209	29676	32304	30789	1032	1094	1116	1166	1068	1032
460	1240	1152	1196	30198	32643	31009	1030	1095	1109	1155	1073	1034
480	1232	1137	1197	30601	33419	31679	1031	1099	1112	1166	1071	1037
500	1231	1143	1203	31163	33738	32133	1039	1102	1113	1162	1078	1041
520	1235	1143	1213	31432	34059	32529	1036	1092	1111	1158	1070	1038
540	1238	1138	1215	31766	34673	32981	1037	1107	1104	1163	1076	1040
560	1233	1143	1219	32296	34843	33409	1039	1096	1113	1166	1075	1034
580	1241	1147	1212	32580	35164	33613	1039	1105	1111	1165	1073	1041
600	1211	1143	1195	32857	35475	33918	1044	1111	1116	1167	1076	1035
620	1226	1140	1221	33337	35603	34236	1044	1115	1107	1170	1070	1040
640	1232	1154	1226	33463	34829	34662	1041	1110	1119	1168	1068	1042
660	1244	1158	1230	33857	34760	34779	1043	1113	1110	1167	1067	1037
680	1229	1144	1218	33991	35079	35136	1047	1118	1117	1171	1074	1035
700	1225	1152	1226	34334	35291	35301	1049	1114	1113	1164	1065	1030
720	1227	1150	1220	34536	35521	35743	1047	1112	1118	1171	1081	1039
740	1221	1155	1199	34821	35783	35602	1062	1122	1114	1169	1072	1048
760	1217	1142	1197	34993	35801	35997	1052	1122	1114	1157	1076	1040
780	1214	1148	1216	35250	36164	36245	1051	1123	1120	1156	1072	1042
800	1231	1153	1228	35315	36337	36273	1059	1119	1126	1158	1075	1044
820	1234	1151	1227	35553	36288	36724	1066	1118	1113	1162	1082	1038
840	1239	1149	1222	35723	36641	36896	1063	1115	1125	1167	1080	1056
860	1237	1163	1225	35775	36684	36847	1066	1135	1120	1160	1074	1049
880	1222	1144	1204	35955	36824	37107	1058	1125	1128	1163	1075	1053
900	1235	1156	1222	36058	37052	37274	1066	1127	1124	1166	1077	1045
920	1217	1147	1225	36330	37168	37401	1078	1136	1116	1165	1076	1039
940	1219	1153	1217	36437	37374	37519	1064	1140	1125	1168	1073	1055
960	1224	1146	1223	36575	37513	37668	1068	1128	1116	1156	1070	1047
980	1231	1149	1218	36789	37534	37775	1072	1132	1121	1160	1074	1056
1000	1231	1139	1224	36737	37497	37894	1066	1138	1126	1160	1072	1056
1020	1229	1142	1228	36765	37854	38136	1075	1138	1116	1155	1075	1059
1040	1235	1145	1243	36898	37570	38033	1070	1139	1117	1161	1078	1057
1060	1232	1153	1230	37094	37966	38239	1079	1148	1113	1153	1074	1050
1080	1239	1146	1247	37228	37831	38306	1074	1148	1121	1154	1082	1050
1100	1219	1144	1233	37228	37970	38308	1074	1147	1105	1154	1080	1058
1120	1226	1156	1245	37325	37997	38236	1074	1149	1118	1154	1086	1064
1140	1219	1148	1242	37529	38138	38561	1084	1142	1102	1160	1081	1064
1160	1221	1142	1231	37514	38249	38665	1095	1161	1055	1158	1081	1054
1180	1213	1139	1230	37693	38398	38803	1094	1157	1053	1156	1073	1066
1200	1230	1142	1229	37570	38233	38536	1094	1156	1061	1150	1082	1058
1220	1224	1148	1234	37710	38580	38720	1097	1159	1051	1155	1080	1064

## Sheet: Fig. 1H
Time (s)	neg. control (n=3)			ZUP1 (n=3)			ZUP1 Q547A (n=3)
20	1252	1224	1357	4185	4532	3755	3186	2870	3220
40	1289	1234	1360	6816	7074	6085	3539	3987	4368
60	1277	1242	1355	8500	9520	8038	4382	4910	5374
80	1287	1264	1349	10103	11738	9103	5164	5869	5902
100	1281	1279	1347	11581	12423	10598	5947	6538	6752
120	1303	1303	1348	13270	13627	12037	6755	7052	7672
140	1311	1303	1354	14811	15181	13419	7488	7329	8392
160	1304	1294	1361	16012	16555	14808	8205	7954	9185
180	1299	1293	1358	17310	17733	16080	8928	8608	9945
200	1290	1284	1362	18621	18997	17332	9571	9200	10395
220	1284	1285	1365	19840	20123	18349	10209	9532	11201
240	1285	1277	1359	20875	21412	19358	10770	10105	11855
260	1277	1275	1351	21946	22413	20320	11332	10647	12506
280	1270	1270	1359	22847	23245	21180	12005	11193	13179
300	1272	1265	1356	23837	24146	22090	12472	11747	13752
320	1267	1267	1351	24623	24925	22964	13037	12275	14387
340	1259	1269	1349	25413	25622	23635	13581	12863	14876
360	1268	1269	1353	26193	26430	24457	14116	13449	15471
380	1258	1264	1340	26920	27125	25181	14579	13931	16099
400	1251	1264	1337	27463	27700	25804	15127	14384	16525
420	1252	1259	1331	28234	28419	26420	15601	14870	17014
440	1250	1246	1324	28835	28821	27130	16050	15354	17656
460	1246	1247	1329	29483	29306	27554	16515	15804	18141
480	1256	1258	1327	29915	29877	28175	16902	16194	18689
500	1237	1250	1324	30525	30288	28685	17356	16658	19096
520	1230	1247	1311	30829	30805	29166	17781	16955	19591
540	1236	1236	1317	31358	31187	29419	18162	17394	19943
560	1238	1243	1322	31758	31650	30037	18591	17794	20494
580	1241	1235	1315	32207	31976	30314	18939	18279	20852
600	1233	1240	1315	32578	32385	30779	19446	18556	21253
620	1234	1231	1316	32946	32763	31154	19773	18796	21661
640	1234	1235	1307	33254	32915	31617	20042	19286	22009
660	1232	1236	1300	33531	33350	31949	20467	19562	22463
680	1228	1228	1304	33979	33605	32103	20774	19940	22757
700	1218	1221	1299	34178	33849	32263	21109	20234	23016
720	1229	1223	1299	34506	34195	32713	21421	20531	23559
740	1216	1225	1298	34770	34317	32972	21810	20964	23870
760	1220	1223	1292	34900	34572	33144	22143	21198	24247
780	1214	1222	1295	35082	34814	33493	22522	21612	24358
800	1219	1221	1293	35266	34999	33751	22682	21982	24906
820	1220	1217	1287	35512	35151	33858	22971	22073	24988
840	1210	1227	1279	35782	35526	34164	23402	22520	25436
860	1206	1215	1280	36122	35531	34419	23561	22766	25710
880	1196	1208	1285	36089	35816	34518	23938	23014	26075
900	1202	1213	1281	36275	35655	34680	24135	23343	26229
920	1202	1218	1272	36316	35842	34827	24516	23614	26505
940	1190	1210	1275	36621	36150	34955	24798	23833	26805
960	1191	1200	1280	36618	36295	35247	24954	24131	27105
980	1196	1210	1275	36745	36468	35432	25237	24399	27352
1000	1192	1201	1276	36983	36394	35577	25647	24806	27515
1020	1193	1197	1266	37103	36672	35764	25718	25038	27921
1040	1191	1198	1276	37328	36827	35862	26041	25213	28194
1060	1187	1199	1267	37326	36668	35921	26235	25453	28344
1080	1189	1192	1270	37315	36921	36059	26544	25676	28708
1100	1184	1192	1272	37431	36973	36159	26855	25892	28898
1120	1177	1190	1265	37387	37069	36409	27132	26172	29052
1140	1181	1193	1257	37653	37242	36233	27289	26352	29310
1160	1186	1178	1254	37903	37313	36581	27539	26605	29455
1180	1181	1197	1257	37780	37390	36424	27825	26821	29556
1200	1179	1190	1259	37961	37351	36703	27958	26903	29976
1220	1175	1181	1262	37886	37359	36776	28308	27247	30199

## Sheet: Fig. 1J
Time (s)	neg. control (n=3)			Mug105 (n=3)			Mug105 Q215A (n=3)
20	1177	1150	1085	2478	2627	2871	1554	1600	1523
40	1104	1102	1071	3884	4356	4651	2013	1835	1980
60	1112	1114	1117	5094	5722	5368	2203	2263	2404
80	1140	1143	1140	6232	6814	6591	2536	2689	2838
100	1156	1165	1149	7397	8094	7762	2900	3176	3264
120	1182	1189	1171	8438	9311	8906	3297	3588	3661
140	1182	1201	1198	9548	10426	9985	3714	4016	4107
160	1192	1153	1194	10477	11548	11000	4073	4397	4574
180	1202	1153	1224	11375	12539	11902	4507	4833	5020
200	1210	1159	1229	12199	13393	12774	4867	5262	5492
220	1233	1166	1233	12971	14265	13580	5257	5599	5963
240	1228	1177	1231	13724	14786	14401	5622	5991	6387
260	1246	1175	1236	14482	15521	15109	5993	6357	6800
280	1234	1176	1251	15211	16217	15792	6344	6819	7221
300	1248	1181	1169	15810	16793	16516	6712	7201	7647
320	1248	1189	1174	16502	17612	17188	7098	7629	7735
340	1251	1193	1181	16992	18183	17930	7415	7910	8226
360	1238	1191	1192	17724	18827	18403	7773	8383	8572
380	1252	1196	1186	18100	19495	19033	8201	8785	8977
400	1259	1197	1191	18775	19866	19622	8517	9198	9323
420	1248	1199	1199	19318	20544	20214	8849	9433	9655
440	1251	1193	1205	19671	21102	20722	9171	9854	8824
460	1249	1193	1196	20329	21725	21145	9504	10213	9095
480	1257	1201	1209	20641	22126	21779	9840	10575	9511
500	1265	1207	1198	21310	22546	22051	10266	10943	9787
520	1257	1193	1202	21641	23029	22571	10501	11301	10077
540	1262	1194	1207	22091	23269	23163	10872	11555	10402
560	1267	1203	1214	22507	23990	23482	11151	11909	10639
580	1262	1195	1224	22880	24370	23846	11517	12266	11016
600	1267	1207	1208	23269	24611	24351	11794	12626	11273
620	1264	1194	1206	23600	25054	24649	12076	12977	11600
640	1267	1193	1211	23966	25673	25189	12382	13258	11828
660	1259	1194	1213	24419	25920	25409	12755	13578	12199
680	1207	1203	1203	24640	26044	25719	13017	13855	12513
700	1224	1194	1206	24843	26548	26200	13358	14166	12699
720	1221	1193	1214	25346	26833	26631	13712	14439	13015
740	1218	1199	1216	25659	27121	26644	13831	14718	13208
760	1239	1199	1208	25856	27411	27051	14120	15028	13467
780	1233	1193	1223	26347	27698	27490	14380	15293	13949
800	1244	1193	1214	26406	28073	27742	14707	15631	14099
820	1240	1198	1211	26840	28384	27923	15012	15896	14323
840	1246	1196	1210	26999	28619	28327	15232	16152	14572
860	1259	1189	1205	27256	28861	28656	15478	16362	14834
880	1256	1193	1205	27573	29222	28600	15734	16851	15183
900	1248	1183	1207	27864	29343	29102	16001	17057	15416
920	1255	1186	1203	28017	29736	29304	16181	17246	15654
940	1255	1188	1200	28291	29860	29466	16582	17529	15925
960	1247	1187	1206	28406	29967	29621	16764	17737	16238
980	1255	1178	1204	28740	30138	30055	17051	17984	16357
1000	1245	1189	1210	28817	30680	30146	17373	18269	16509
1020	1250	1176	1200	29193	30833	30309	17524	18512	16797
1040	1252	1180	1201	29259	30793	30472	17675	18733	17083
1060	1237	1178	1203	29349	31143	30692	18018	18875	17291
1080	1242	1171	1196	29753	31227	30910	18189	19033	17416
1100	1236	1178	1198	29779	31401	30982	18478	19358	17717
1120	1250	1179	1190	29971	31660	31065	18641	19510	17932
1140	1246	1183	1202	30136	31904	31405	18806	19641	18165
1160	1245	1175	1192	30321	32019	31647	19084	20044	18392
1180	1240	1181	1192	30393	31956	31945	19286	20210	18510
1200	1239	1183	1193	30698	32358	31989	19470	20449	18623
1220	1235	1172	1183	30668	32624	32015	19739	20453	18851

## Sheet: Fig. 2B
Time (s)	neg. control (n=3)			ZUP1 (n=3)			TcZUP (n=3)			AtZUP (n=3)
20	1228	1108	1405	3453	3642	4225	19102	20765	23685	9232	11682	12884
40	1278	1158	1454	5912	6357	8025	32051	32555	35413	15716	18681	19787
60	1297	1137	1493	7664	8747	11063	38097	36788	35717	20979	24335	25428
80	1312	1148	1483	9308	10745	13577	40351	38831	38486	25224	28780	29763
100	1331	1159	1475	11186	12562	15780	40639	40291	39900	28596	32469	33721
120	1346	1154	1471	12821	14427	16303	41404	41166	40584	31104	35648	36714
140	1359	1177	1476	14432	16240	17964	41933	41531	41154	31271	38178	39194
160	1361	1183	1455	15839	17908	19502	42145	41610	41289	33393	40090	41092
180	1374	1189	1451	17202	19114	19768	42266	41921	41357	35002	42014	42696
200	1381	1202	1326	18523	18352	20689	42373	42024	41300	36282	43562	43982
220	1392	1205	1311	19530	19055	21577	42318	41968	41473	37256	44568	45194
240	1392	1204	1312	20632	20051	22112	42435	42089	41413	38289	45730	46178
260	1396	1203	1321	21666	21034	23090	42339	42004	41378	38888	46543	46866
280	1402	1212	1326	22553	21824	24036	42243	41971	41585	39591	47275	47463
300	1265	1204	1317	23481	22762	24982	42219	42045	41596	40184	47814	47864
320	1282	1207	1320	24386	23505	25851	42239	41943	41459	40666	48448	48396
340	1285	1213	1322	25203	24315	26667	42189	41964	41224	41245	48734	47291
360	1300	1217	1329	25883	24953	27373	42028	41955	41439	41445	49031	47539
380	1301	1219	1328	26609	25706	28270	42102	41800	41306	41578	49145	47661
400	1293	1213	1317	27166	26371	28969	42105	41853	41388	41940	49273	47808
420	1302	1220	1322	27863	26969	29556	42003	41875	41375	41845	49449	47891
440	1303	1213	1314	28474	27571	30192	42104	41769	41229	42138	49457	47909
460	1298	1208	1314	29003	28229	30667	41897	41635	41235	42143	49334	47861
480	1296	1207	1312	29540	28703	31352	41978	41672	41247	42266	49536	47994
500	1291	1209	1312	30191	29111	31844	42026	41798	41337	42237	49538	48124
520	1298	1204	1305	30619	29695	32213	41922	41694	41072	42141	49372	48040
540	1293	1203	1307	31102	30074	32671	41914	41631	41091	42073	49548	47898
560	1302	1212	1291	31538	30568	33269	41839	41513	41115	42319	49606	47816
580	1299	1218	1301	31845	30849	33625	41632	41559	41001	42149	49239	47819
600	1292	1198	1288	32206	31255	33915	41623	41557	41132	42181	49376	47809
620	1288	1207	1292	32684	31570	34417	41638	41371	41080	42202	49322	47712
640	1292	1197	1279	33091	31864	34665	41662	41558	41087	42216	49544	47682
660	1291	1193	1281	33487	32226	35021	41752	41501	40952	41935	49211	47618
680	1286	1192	1275	33655	32660	35329	41567	41602	40898	41918	49299	47526
700	1299	1206	1275	34234	32951	35590	41655	41559	41000	42239	48917	47424
720	1284	1196	1267	34376	33117	35808	41645	41601	41011	42033	48970	47469
740	1292	1198	1260	34575	33303	36061	41544	41651	40958	42150	48892	47372
760	1291	1181	1268	34932	33593	36361	41602	41532	40963	42019	49074	47248
780	1283	1188	1260	35064	33870	36565	41480	41570	40897	42101	48705	47115
800	1285	1190	1259	35386	34073	36886	41518	41492	40943	42112	48708	47059
820	1291	1189	1260	35411	34299	36916	41470	41344	40867	42105	48365	46892
840	1287	1192	1239	35635	34530	37184	41384	41427	40667	41989	48323	46772
860	1281	1198	1118	35801	34701	37405	41440	41380	40695	41903	48135	46696
880	1284	1188	1139	36162	34917	37482	41360	41323	40806	41834	47632	46714
900	1284	1194	1148	36279	35000	37661	41360	41239	40817	41804	44958	46582
920	1283	1183	1159	36489	35194	37944	41335	41423	40799	41957	44222	46607
940	1284	1194	1164	36604	35413	37921	41346	41245	40773	41823	44077	46423
960	1268	1186	1165	36786	35431	38044	41240	41349	40653	41771	43752	46109
980	1281	1188	1175	36844	35570	38165	41212	41202	40805	41773	43639	46357
1000	1283	1183	1182	36973	35803	38390	41342	41231	40766	41817	43600	46266
1020	1277	1182	1185	37103	35777	38496	41155	41314	40683	41826	43534	46168
1040	1276	1192	1189	37369	35872	38516	41343	41294	40592	41836	43458	46090
1060	1272	1174	1186	37344	36089	38656	41265	41139	40640	41830	43382	46063
1080	1280	1190	1188	37391	36312	38716	41242	41140	40757	41681	43393	46201
1100	1271	1187	1188	37616	36350	38904	41093	41054	40666	41613	43312	45998
1120	1287	1195	1200	37674	36453	38986	41149	41129	40498	41543	43126	45773
1140	1275	1180	1189	37734	36315	39016	41147	41054	40567	41635	43149	45879
1160	1276	1184	1196	38001	36587	38915	41112	40969	40631	41569	43210	45658
1180	1268	1179	1194	37798	36478	39034	41042	41061	40583	41649	43109	45642
1200	1271	1174	1190	37967	36513	39062	41143	40932	40545	41543	43167	45776
1220	1258	1172	1193	38013	36733	39228	41175	41085	40481	41606	43281	45556

## Sheet: Fig. 2C
Time (s)	neg. control (n=3)			ZUP1 (n=3)			TcZUP (n=3)			AtZUP (n=3)
20	2282	3161	3084	6776	7193	7195	11327	11873	11249	8646	8654	7423
40	2337	3197	3130	7918	8328	8456	14467	15116	14386	9870	9958	8577
60	2435	3259	3189	8738	9144	9359	16918	18051	16808	10694	10702	9208
80	2415	3278	3199	9359	9808	10068	19136	20577	19055	11337	11290	9770
100	2460	3301	3201	9906	10347	10615	21201	22619	21015	11926	11939	10256
120	2411	3304	3217	10324	10830	11204	23121	25168	22906	12482	12388	10684
140	2499	3323	3215	10851	11298	11687	24868	26749	24638	13031	12859	11144
160	2419	3296	3200	11257	11791	12147	26668	28235	26199	13026	13355	11527
180	2477	3307	3214	11575	12076	12505	28105	29891	27668	13212	13786	11932
200	2469	3320	3174	11933	12462	12870	29570	31689	29269	13476	14182	12239
220	2434	3289	3184	12299	12832	13245	30998	33320	30632	13971	14698	12744
240	2506	3326	3185	12558	13107	13615	32410	35098	31951	14315	15064	13115
260	2446	3311	3196	12911	13555	13989	33825	36419	33441	14556	15421	13406
280	2490	3310	3195	13203	13816	14326	35107	37728	34539	14926	15854	13682
300	2480	3292	3175	13534	14091	14592	36198	38867	35726	15201	16156	13983
320	2480	3282	3189	13841	14369	14890	37540	39639	36819	15333	16522	14398
340	2423	3292	3131	14061	14630	15173	38542	40480	38064	15711	16890	14716
360	2432	3273	3159	14248	14949	15457	39580	41477	39115	16024	17219	15189
380	2471	3292	3136	14555	15127	15726	40579	42494	39913	15457	17703	15351
400	2420	3253	3135	14824	15419	16048	41555	43934	40868	15703	17920	15629
420	2460	3263	3134	15019	15672	16319	42535	44508	41928	16021	18231	15930
440	2417	3312	3148	15295	15979	16670	43592	45821	42876	16233	18538	16084
460	2457	3301	3156	15511	16183	16763	44213	46660	43510	16550	18811	16425
480	2470	3282	3159	15738	16358	17098	45152	47688	44239	16740	19182	16725
500	2428	3301	3162	15937	16673	17278	46172	48521	45211	17030	19399	16964
520	2503	3244	3128	16210	16921	17520	46605	49295	46101	17284	19651	17144
540	2488	3297	3125	16365	17117	17781	47565	50707	46995	17515	20025	17531
560	2405	3254	3122	16569	17211	18018	48412	50662	47543	17734	20138	17739
580	2434	3270	3116	16828	17563	18192	49133	50999	48133	17912	20463	17996
600	2469	3253	3138	17018	17841	18401	49681	51928	48999	18151	20799	18167
620	2412	3262	3121	17227	17833	18724	50423	52656	49785	18422	21082	18568
640	2458	3262	3139	17371	18195	18771	51020	53079	50137	18624	21419	18603
660	2497	3238	3121	17508	18235	19024	51959	53853	50634	18782	21712	18861
680	2417	3222	3110	17750	18462	19176	52040	54359	51502	19145	21842	19123
700	2479	3213	3116	17966	18690	19419	52690	55009	51889	19330	22050	19396
720	2417	3208	3107	18198	18969	19786	53158	55903	52595	19308	22226	19640
740	2443	3236	3128	18253	19057	19790	53951	56289	53186	19662	22423	19787
760	2456	3228	3113	18428	19250	20113	54370	56843	53724	19906	22718	19893
780	2400	3230	3111	18747	19536	20234	55249	57403	54356	20071	22923	20177
800	2465	3176	3126	18839	19579	20374	55559	57713	54621	20270	23214	20392
820	2419	3184	3115	18936	19780	20616	56124	58855	55082	20359	23378	20652
840	2412	3237	3091	19250	20051	20762	56817	59288	55905	20621	23570	20803
860	2454	3163	3094	19218	20127	20772	57020	59110	55804	20861	23798	20826
880	2420	3158	3095	19486	20303	21105	57661	59907	56753	20977	24219	21263
900	2450	3182	3097	19683	20461	21299	57975	60231	56967	21205	24189	21393
920	2473	3177	3108	19807	20654	21368	58262	60711	57499	21428	24499	21505
940	2401	3191	3107	19976	20887	21652	58693	61023	57662	21600	24595	21760
960	2378	3192	3096	20239	21016	21822	59178	61137	58306	21666	24791	21868
980	2410	3174	3098	20307	21148	22023	59529	61248	58736	21908	24996	22194
1000	2443	3185	3108	20472	21283	22225	59711	61614	59158	21919	25383	22351
1020	2395	3156	3090	20615	21374	22124	60080	61819	59304	22088	25445	22420
1040	2441	3160	3086	20781	21615	22508	60407	62297	59334	22458	25667	22519
1060	2481	3195	3090	20926	21737	22567	60411	62260	59779	22613	25751	22688
1080	2418	3173	3086	21076	21974	22745	60793	62449	60035	22875	26049	23039
1100	2376	3181	3071	21197	22040	22861	60908	62829	60313	22969	26177	23070
1120	2454	3155	3115	21242	22186	23111	61219	Overflow	60543	23014	26451	23312
1140	2399	3162	3082	21407	22348	23183	61423	Overflow	60513	23202	26480	23490
1160	2429	3146	3079	21603	22553	23383	61464	Overflow	60622	23362	26579	23607
1180	2467	3136	3083	21708	22476	23527	61730	Overflow	60930	23506	26827	23709
1200	2394	3187	3088	21819	22840	23682	61680	Overflow	61395	23639	27095	23992
1220	2447	3121	3070	21975	22932	23805	61964	Overflow	61274	23866	27220	23838

## Sheet: Fig. 4B
Time (s)	neg. control (n=3)			ZUP1 (n=3)			ZUP1 G514S (n=3)			ZUP1 G514D (n=3)
20	1225	1150	1175	26640	26570	30801	42151	38155	39086	13141	15225	13601
40	1236	1143	1183	27330	27108	31450	42123	38348	39207	13488	15714	13890
60	1202	1149	1184	28026	27605	31940	42009	38218	39123	13936	16125	14030
80	1220	1146	1188	28434	28261	32596	42001	38532	39355	14355	16658	13918
100	1222	1157	1186	28976	28662	32858	42215	38601	39252	14559	16989	12979
120	1203	1142	1182	29433	29136	33371	42046	38546	39249	15022	17416	12930
140	1200	1148	1177	29856	29589	33657	41775	38645	39495	15360	17780	13154
160	1226	1157	1180	30419	29871	34206	40202	38439	39446	15704	18247	13553
180	1189	1152	1179	30805	30338	34651	40221	38712	39346	15938	18585	13784
200	1211	1143	1181	31017	30592	34805	40380	38650	39529	16150	18944	14077
220	1225	1154	1174	31438	30940	35149	39954	38810	39231	16556	19248	14428
240	1212	1158	1169	31902	31288	35654	40219	38616	39482	16857	19824	14660
260	1237	1152	1168	32223	31550	35940	40186	38631	39344	17202	19936	14896
280	1191	1139	1169	32330	31884	36092	40050	38644	39322	17516	20283	15203
300	1222	1154	1173	32882	32224	36573	40074	38803	39457	17655	20644	15550
320	1179	1137	1178	33005	32304	36605	40037	38444	39579	17921	20953	15734
340	1227	1150	1161	33385	32607	36816	39970	38780	39492	18292	21274	15983
360	1189	1128	1166	33570	32828	37185	39926	38809	39499	18283	21657	16345
380	1216	1144	1170	33874	33112	37513	39976	38653	39435	18768	21745	16511
400	1213	1141	1165	34158	33267	37633	39778	38751	39300	18880	22009	16881
420	1203	1138	1178	34332	33612	37775	39700	38663	39558	19120	22352	17095
440	1207	1134	1168	34652	33629	37810	40023	38482	39149	19479	22686	17283
460	1185	1133	1161	34696	33981	38192	40033	38607	39494	19542	22832	17593
480	1219	1134	1161	34946	34129	38382	39936	38686	39209	19914	23148	17795
500	1186	1123	1170	35116	34223	38332	39772	38676	39157	20087	23131	18074
520	1204	1131	1167	35432	34404	38581	39901	38472	39361	20328	23447	18327
540	1179	1128	1159	35384	34345	38922	39823	38632	39365	20622	23604	18399
560	1211	1123	1155	35675	34501	38658	39750	38554	39311	20956	23859	18674
580	1216	1128	1159	35748	34704	38859	39705	38632	39242	21171	24254	19055
600	1200	1137	1153	35866	34815	38988	39709	38260	39286	21352	24401	19103
620	1205	1132	1154	36070	34773	39205	39528	38337	39379	21480	24469	19177
640	1195	1120	1158	36084	35113	39348	39760	38369	39234	21846	24662	19489
660	1211	1125	1154	36338	35134	39409	39835	38166	39297	21920	25057	19707
680	1199	1124	1156	36453	35107	39348	39573	38372	39171	22092	25238	19940
700	1207	1128	1151	36534	35227	39408	39564	38271	38978	22375	25564	20170
720	1182	1124	1154	36694	35186	39612	39446	38401	38856	22596	25661	20357
740	1200	1131	1151	36492	35444	39469	39692	38424	39220	22793	25873	20492
760	1193	1119	1158	36744	35511	39587	39421	38348	39268	23002	25949	20712
780	1218	1125	1158	36745	35728	39627	39512	38170	39024	23039	26206	20912
800	1184	1114	1153	36890	35403	39557	39546	38267	38951	23254	26337	21074

## Sheet: Fig. 4C
Time (s)	neg. control (n=3)			TcZUP (n=3)			TcZUP S528G (n=3)			TcZUP S528D (n=3)
20	736	1441	1695	4069	3977	4436	2111	1999	1998	1818	1782	2045
40	710	1353	1495	6481	6778	6764	2631	2326	2482	2189	1908	2261
60	728	1414	1558	8707	9263	9215	3207	2784	2981	2563	2136	2694
80	728	1434	1579	11221	11793	11541	3867	3223	3422	2961	2434	3182
100	736	1446	1584	13356	14168	13899	4451	3694	3830	3396	2734	3626
120	733	1457	1561	15275	16273	15918	4936	4123	4208	3760	3014	4020
140	744	1468	1562	17000	18125	17769	5386	4556	4569	4104	3295	4425
160	741	1471	1540	18499	19613	19343	5856	4942	4959	4414	3503	4768
180	762	1466	1425	19926	21136	20847	6260	5281	5294	4729	3694	5097
200	750	1457	1440	21211	22394	22143	6651	5600	5645	5051	3933	5413
220	750	1453	1453	22437	23523	23186	7023	5900	5991	5286	4122	5692
240	772	1461	1462	23532	24771	24478	7382	6245	6363	5582	4326	6033
260	737	1446	1456	24646	25849	25186	7474	6474	6647	5786	4480	6284
280	740	1441	1469	25614	26749	26311	7773	6773	6277	6063	4667	6521
300	749	1451	1471	26363	27413	27216	8138	6997	6389	6300	4825	6819
320	753	1433	1480	27184	28306	28033	8429	7290	6570	6488	4997	7080
340	738	1407	1468	27848	29317	28852	8686	7534	6736	6667	5176	7326
360	740	1306	1467	28461	29871	29375	8957	7755	6979	6847	5278	7536
380	753	1322	1461	29331	30509	30231	9269	7969	7146	7049	5484	7745
400	747	1328	1456	29861	30965	30729	9438	8251	7351	7207	5543	7984
420	753	1333	1465	30375	31790	31292	9738	8432	7547	7363	5705	8199
440	748	1343	1455	30989	32216	31906	9923	8588	7691	7477	5818	8341
460	755	1349	1463	31430	32771	32486	10182	8889	7905	7688	5978	8569
480	747	1350	1460	32043	33356	33034	10384	8973	8050	7822	6105	8738
500	756	1358	1456	32336	33387	33449	10622	9145	8185	7884	6149	8901
520	755	1348	1456	32826	33807	33729	10796	9340	8365	8080	6287	9075
540	750	1348	1452	33355	34310	34014	10939	9481	8513	8118	6326	9174
560	753	1348	1442	33784	34717	34655	11109	9705	8572	8328	6503	9402
580	748	1353	1451	34101	34784	34907	11301	9884	8750	8410	6592	9516
600	750	1363	1444	34334	33072	35265	11405	9999	8921	8494	6669	9695
620	749	1352	1442	34630	33065	35544	11550	10151	9081	8567	6736	9756
640	740	1352	1434	35083	33303	35738	11713	10295	9105	8639	6822	9890
660	739	1354	1440	35185	33594	36038	11885	10474	9236	8764	6861	10026
680	738	1350	1428	35555	33751	36500	12020	10543	9324	8856	6939	10138
700	746	1357	1438	35987	34242	36808	12193	10723	9455	8936	7071	10271
720	739	1345	1441	36165	34433	36993	12374	10873	9566	9047	7127	10376
740	742	1345	1426	36194	34438	37194	12345	10952	9674	9062	7191	10405
760	748	1348	1433	36517	34741	37243	12591	11108	9785	9148	7199	10599
780	742	1342	1412	36679	34787	37654	12651	11182	9819	9163	7261	10586
800	750	1337	1423	36893	35010	37719	12803	11210	9958	9267	7373	10725
820	741	1340	1429	37070	35377	37931	12908	11377	10033	9319	7426	10809
840	739	1336	1416	37343	35379	38138	13014	11476	10116	9368	7411	10877
860	735	1330	1413	37532	35527	38463	13123	11598	10206	9373	7458	11038
880	740	1326	1416	37563	35811	38488	13212	11631	10210	9382	7499	11051
900	740	1338	1414	37910	35680	38590	13306	11781	10245	9397	7614	11131
920	742	1335	1422	38017	36150	38858	13484	11873	10410	9511	7605	11123
940	735	1334	1405	38080	36213	38926	13462	11906	10468	9520	7664	11195
960	737	1327	1417	38141	36271	39186	13698	11979	10570	9556	7770	11320
980	737	1330	1421	38203	36509	39166	13659	12116	10600	9545	7740	11328
1000	724	1324	1410	38491	36518	39227	13800	12119	10717	9676	7794	11364
1020	728	1320	1396	38486	36425	39543	13886	12242	10772	9699	7812	11425
1040	731	1326	1416	38784	36828	39826	13977	12325	10790	9718	7858	11577
1060	725	1328	1404	38789	36916	39713	13958	12357	10846	9741	7897	11578
1080	721	1324	1402	38666	37266	40045	14101	12428	10945	9733	7904	11575
1100	732	1325	1402	38993	37158	40074	14166	12424	10989	9779	7888	11591
1120	735	1319	1398	38902	37368	40393	14146	12475	11005	9735	7982	11669
1140	734	1320	1403	39139	37388	40181	14413	12606	10998	9818	8043	11803
1160	728	1319	1396	39424	37497	40149	14444	12642	11139	9839	8063	11695
1180	727	1314	1398	39469	37641	40524	14459	12723	11125	9805	8003	11796
1200	725	1312	1396	39603	37703	40519	14565	12781	11297	9858	8115	11891
1220	723	1303	1394	39581	37589	40433	14665	12802	11232	9834	8049	11818

## Sheet: Fig. 4F
Time (s)	neg. control (n=3)			Mug105 (n=3)			Mug105 D185S (n=3)			Mug105 D185G (n=3)
20	1218	1185	1141	3718	3749	3934	1380	1558	1443	1451	1267	1504
40	1239	1103	1166	6516	6740	6422	1604	1907	1814	1527	1477	1797
60	1229	1121	1171	8768	8717	8904	1914	2258	2116	1709	1745	2009
80	1206	1193	1190	10547	10723	11173	2189	2621	2431	1929	1997	2261
100	1254	1200	1188	12403	12555	13029	2438	2904	2729	2195	2234	2493
120	1256	1216	1190	14137	14271	14651	2715	3232	3044	2428	2489	2768
140	1258	1229	1204	15657	15672	16342	3000	3543	3396	2677	2753	3054
160	1241	1244	1215	17042	17158	17778	3290	3797	3627	2893	2990	3275
180	1272	1220	1207	18245	18320	19037	3546	4124	3937	3144	3231	3522
200	1236	1236	1208	19406	19435	19928	3808	4421	4215	3368	3472	3779
220	1269	1234	1212	20376	20668	20895	4069	4717	4243	3589	3691	4041
240	1244	1246	1220	21294	21490	21883	4330	5012	4465	3800	3970	4223
260	1242	1237	1204	22245	22471	22859	4563	5311	4708	4019	4168	4490
280	1238	1239	1202	23137	23349	23635	4827	5620	4523	4264	4425	4725
300	1249	1225	1204	23869	24059	24399	5071	5882	4756	4498	4615	4921
320	1225	1238	1221	24577	24830	25234	5335	6139	4947	4683	4838	5166
340	1222	1237	1216	25472	25619	25812	5601	6421	5152	4929	5101	5355
360	1253	1226	1204	26138	26182	26452	5826	6666	5415	5138	4908	5610
380	1235	1228	1216	26550	26800	26995	6081	6957	5648	5384	5041	5816
400	1247	1222	1206	27227	27325	27567	6313	7234	5842	5579	5265	6026
420	1230	1237	1213	27766	27967	28101	6541	7506	6102	5818	5477	6250
440	1223	1213	1204	28442	28552	28590	6775	7751	6343	5988	5657	6444
460	1232	1222	1209	28836	28924	29180	6972	8021	6521	6192	5830	6622
480	1236	1218	1205	29365	29394	29566	7280	8206	6781	6417	6077	6973
500	1221	1211	1213	29644	29931	30064	7477	8465	6987	6635	6259	7038
520	1243	1214	1195	30181	30262	30370	7691	8692	7211	6808	6405	7303
540	1241	1209	1205	30519	30656	30957	7915	8966	7407	7032	6650	7477
560	1218	1204	1209	31071	31097	31206	8064	9244	7602	7271	6869	7668
580	1240	1207	1199	31430	31373	31473	8155	9064	7823	7422	7051	7942
600	1219	1118	1203	31660	31751	31881	8190	9263	8026	7622	7192	8059
620	1242	1144	1196	32030	31828	32022	8326	9037	8218	7807	7402	8306
640	1226	1140	1204	32381	32236	32335	8497	8844	8454	8034	7624	8469
660	1243	1147	1184	32739	32631	32757	8695	9015	8634	8238	7783	8645
680	1234	1154	1178	32795	32889	32881	8916	9228	8880	8366	7957	8944
700	1211	1147	1196	33205	32960	33212	9091	9383	9053	8613	8161	9072
720	1228	1152	1201	33375	33287	33492	9317	9617	9261	8817	8337	9236
740	1219	1148	1204	33762	33442	33671	9504	9743	9447	8958	8515	9409
760	1205	1155	1198	34129	33819	34021	9733	9945	9686	9171	8639	9637
780	1223	1156	1200	34215	34141	34110	9849	10119	9869	9404	8834	9805
800	1212	1154	1199	34421	34362	34372	10017	10307	10033	9531	9032	10035
820	1227	1167	1195	34619	34443	34289	10210	10440	10266	9725	9199	10104
840	1215	1164	1191	34744	34582	34686	10423	10643	10444	9911	9379	10302
860	1233	1161	1186	34937	34668	34835	10606	10813	10587	10052	9585	10530
880	1214	1168	1193	35167	34904	34942	10804	11017	10790	10298	9737	10655
900	1201	1165	1184	35159	35138	35032	10980	11192	10980	10457	9905	10882
920	1211	1165	1192	35386	35072	35286	11141	11316	11134	10663	10075	10998
940	1221	1166	1179	35794	35395	35389	11326	11623	11371	10831	10179	11162
960	1213	1166	1185	35866	35350	35619	11446	11735	11496	11005	10375	11421
980	1214	1175	1176	35973	35594	35480	11679	11883	11614	11161	10454	11570
1000	1221	1170	1184	36169	35680	35779	11851	12124	11853	11256	10659	11744
1020	1198	1161	1188	36306	35784	36081	12042	12271	12056	11466	10816	11571
1040	1211	1162	1189	36328	36093	36021	12133	12508	12186	11687	11050	11589
1060	1200	1167	1185	36526	36025	36011	12344	12613	12378	11769	11110	11581
1080	1205	1162	1170	36403	36242	36033	12450	12818	12527	11966	11387	11775
1100	1207	1166	1190	36589	36349	36189	12693	12984	12677	12123	11441	11903
1120	1209	1164	1174	36893	36461	36230	12841	13027	12858	12291	11648	12107
1140	1214	1168	1163	36830	36591	36356	13047	13300	13070	12454	11662	12242
1160	1206	1170	1172	37030	36724	36280	13127	13430	13113	12608	11822	12362
1180	1207	1168	1177	37254	36678	36595	13316	13669	13343	12737	12088	12547
1200	1184	1148	1178	36985	36766	36485	13507	13761	13473	12965	12063	12740
1220	1202	1158	1181	37279	36778	36517	13600	13958	13665	13009	12323	12768

## Sheet: Fig. 5B
Time (s)	neg. control (n=3)			ZUP1 (n=3)			ZUP1 Q489A (n=3)			ZUP1 W423A (n=3)
20	1139	1217	1206	2770	3043	3586	2695	2582	2599	1421	1400	1385
40	1110	1141	1047	4608	4802	5451	4187	3838	3760	1545	1534	1496
60	1105	1160	1089	6146	6517	7205	5398	4867	4776	1610	1643	1632
80	982	1101	1078	7624	8008	8826	6530	5859	5749	1719	1760	1741
100	960	1072	1089	8825	9320	10237	7585	6884	6703	1812	1866	1852
120	978	1063	1081	10071	10559	11622	8659	7911	7703	1928	1973	1983
140	989	1034	1086	11348	11538	12890	8934	8852	8612	2009	2059	2079
160	978	1056	1094	12465	12638	14015	9687	9761	9559	2109	2135	2199
180	977	1045	1092	13435	13708	15108	10395	10691	10280	2202	2201	2298
200	913	1062	1093	14491	14789	16282	11168	11565	11146	2301	2303	2392
220	913	1056	1086	15374	15290	17255	11915	12413	11926	2386	2399	2489
240	912	975	1097	16272	16102	18195	12716	13205	12704	2466	2489	2576
260	924	962	1088	17117	16874	19129	13455	13832	13411	2555	2587	2661
280	922	955	1093	17865	17659	20084	14136	14544	14181	2577	2672	2787
300	920	958	1100	18575	18369	20841	14786	15283	14848	2450	2800	2881
320	921	958	1099	18817	19129	21747	15469	15946	15548	2480	2897	2968
340	921	965	1100	19461	19682	22466	16176	16564	16188	2572	3004	3070
360	926	967	1101	19565	20429	23125	16635	17234	16781	2630	3066	3136
380	926	976	1105	20189	21097	23816	17330	17874	17424	2719	3175	3274
400	925	975	1102	20864	21750	24528	17902	18362	17987	2777	3287	3355
420	927	982	1103	21426	22042	25152	18397	18990	18457	2857	3370	3454
440	933	974	1108	21930	22490	25729	18950	19546	19042	2912	3439	3497
460	932	998	1114	22460	23107	26388	19496	20000	19322	2958	3543	3608
480	929	984	1110	22820	23683	26706	19887	20542	19813	3000	3618	3688
500	928	990	1119	23288	24090	27505	20547	21174	20211	3095	3718	3672
520	932	991	1111	23795	24528	27694	20924	21624	20490	3152	3811	3772
540	930	981	1113	24053	25124	28266	21496	22016	20937	3230	3890	3835
560	933	996	1112	24606	25389	28771	21873	22442	21302	3283	3971	3927
580	937	984	1115	24998	25817	29245	22421	22918	21694	3369	3918	4015
600	937	1001	1126	25308	26221	25426	22697	23336	22166	3413	3996	4079
620	931	999	1125	25550	26470	25588	23097	23735	22618	3492	3930	4152
640	939	1003	1122	26084	26849	26129	23620	24267	22953	3569	4035	3881
660	931	987	1113	26440	27184	26393	23996	24547	23412	3619	4114	3964
680	933	986	1118	26677	27645	26673	24357	24830	23571	3697	4051	4043
700	934	978	1116	27060	27820	27057	24545	25207	23939	3742	4097	4099
720	934	989	1113	27326	28075	27432	24919	25691	24428	3826	4205	4170
740	936	985	1115	27478	28206	27597	25292	26006	24660	3902	4227	4254
760	934	989	1113	27691	28495	28088	25607	26293	25048	3975	4335	4308
780	937	985	1106	28164	28799	28153	25960	26558	25263	4039	4420	4377
800	938	992	1107	28198	29099	28449	26249	26802	25595	3940	4495	4426
820	937	972	1099	28621	29381	28663	26620	27116	25914	3897	4551	4468
840	942	987	1096	28734	29650	28911	26844	26463	26159	3872	4610	4544
860	936	977	1098	29146	29752	29172	27020	26734	26488	3950	4657	4598
880	933	984	1084	29260	30058	29338	27425	27000	26686	4002	4734	4626
900	941	977	995	29380	30075	29858	27638	27247	27082	4051	4788	4665
920	939	981	966	29656	30284	29934	27953	27566	27158	4113	4857	4713
940	947	975	972	29930	30435	30240	28129	27596	27441	4187	4897	4717
960	939	978	971	30028	30825	30405	28494	28014	27630	4214	4968	4749
980	939	979	970	30103	30783	30476	28650	28189	27858	4274	5025	4750
1000	951	969	974	30437	31096	30804	28942	28546	28127	4351	5064	4825
1020	943	899	978	30556	31057	30850	29022	28626	28250	4404	5110	4747
1040	941	905	985	30807	31305	31236	29248	28904	28459	4471	5173	4484
1060	937	910	975	30888	31275	31242	29656	29020	28610	4507	5233	4373
1080	939	909	982	30993	31494	31431	29732	29326	28743	4579	5295	4427
1100	940	913	969	31198	31588	31499	29983	29588	28837	4596	5369	4458
1120	940	916	983	31264	31646	31803	30112	29588	29247	4638	5391	4525
1140	944	918	975	31492	31833	31955	30376	29732	29331	4711	5191	4544
1160	939	923	973	31526	32006	32013	30448	30096	29486	4755	5276	4606
1180	942	915	968	31543	32073	32221	30592	30220	29476	4798	5301	4646
1200	939	922	973	31792	32103	32240	30716	30311	29722	4846	5348	4687
1220	941	925	975	31698	32263	32335	30992	30581	29914	4920	5394	4756

## Sheet: Fig. 5D
Time (s)	neg. control (n=3)			TcZUP (n=3)			TcZUP W443A (n=3)			TcZUP Q503A (n=3)
20	1226	1123	1252	19732	19980	18793	1673	1623	1824	18891	18776	19792
40	1318	1230	1220	31698	32568	30781	2252	2040	2395	29450	28971	28579
60	1331	1306	1229	36932	38110	36323	2760	2543	2979	33959	33891	33337
80	1337	1294	1244	39552	41040	38222	3295	2916	3371	37669	37623	36411
100	1337	1309	1245	40275	42673	39996	3845	3413	3799	36464	39566	38672
120	1355	1316	1250	41007	43532	39966	4385	3921	4358	37419	40791	39760
140	1357	1318	1253	41307	43730	40413	4971	4450	4926	38256	41648	40603
160	1363	1314	1254	41394	44107	40757	5602	4914	5468	38744	42167	41021
180	1364	1325	1267	41192	44044	40615	6147	5396	5948	38865	42683	41543
200	1367	1317	1262	41468	44042	40545	6673	5865	6461	39252	42481	41535
220	1356	1328	1273	41596	44301	40829	7273	6318	6912	39009	42702	41578
240	1365	1335	1267	41537	42887	40642	7758	6805	7408	39328	39452	41768
260	1358	1324	1270	41478	42973	40745	8337	7203	7857	39282	39501	41774
280	1366	1320	1269	41538	42926	41058	8792	7669	8330	39343	39699	41823
300	1363	1324	1269	41605	43149	40948	9278	8075	8749	39431	39478	41534
320	1366	1316	1273	41504	42945	40848	9714	8528	9143	39013	39458	41862
340	1356	1312	1271	41682	42938	40722	10278	8892	9552	39276	39590	41628
360	1359	1312	1263	41600	43006	40848	10663	9283	10052	39501	39369	42008
380	1354	1317	1276	41482	42839	40937	11163	9657	10380	39401	39452	41743
400	1358	1320	1269	41782	42794	40970	11556	10038	10766	39488	39482	41868
420	1351	1315	1267	41682	42953	40695	12006	10417	11208	39322	39601	41915
440	1355	1289	1264	41540	42844	40839	12428	10798	11596	39235	39509	41696
460	1357	1302	1268	41346	42796	40767	12836	11135	11861	39298	39488	41641
480	1353	1307	1264	41407	42613	40876	13222	11510	12293	39207	39540	41887
500	1347	1306	1255	41520	42498	40861	13602	11851	12596	39352	39443	41757
520	1353	1306	1260	40422	42685	40910	14009	12254	13007	39357	39328	41625
540	1343	1298	1251	40331	42610	40767	14428	12537	13349	39223	39309	41323
560	1339	1293	1263	40287	42612	40876	14789	12880	13629	39268	39578	41677
580	1349	1289	1252	40178	42619	40850	15222	13224	14018	39332	39301	41661
600	1347	1288	1257	40222	42535	40851	15512	13469	14372	39094	39396	41560
620	1338	1293	1259	40114	42423	40762	15873	13833	14678	39334	39407	41385
640	1333	1286	1251	40212	42491	40642	16234	14104	15048	39210	39454	41564
660	1337	1287	1252	40152	42317	40793	16665	14508	15322	39234	39297	41386
680	1332	1294	1246	40025	42353	40828	16941	14778	15754	39134	39589	41541
700	1339	1285	1248	40193	42252	40777	17249	15104	16012	39126	39481	41530
720	1337	1285	1248	39822	42190	40718	17609	15366	16342	39362	39411	41277
740	1327	1280	1254	40005	42477	40757	17948	15681	16726	39155	39249	41395
760	1336	1270	1258	40039	42191	40886	18334	15893	16954	39040	39461	41080
780	1329	1285	1249	40077	42180	40587	18617	16165	17155	39255	39213	41356
800	1324	1281	1246	40096	42140	40843	18886	16414	17491	39345	39449	41278
820	1329	1285	1246	40061	42013	40715	19171	16782	17685	39373	39451	41377
840	1320	1274	1245	39913	42165	40878	19499	17100	17918	39318	39396	41448
860	1317	1277	1238	39948	42161	40800	19702	17254	18299	39096	39564	41329
880	1318	1280	1247	40149	42134	40547	19899	17650	18555	39009	39286	41045
900	1316	1278	1243	39935	41996	40664	20282	17779	18814	39048	39151	41284
920	1313	1271	1241	39837	42063	40707	20648	18031	19132	39042	39296	41202
940	1319	1272	1252	39812	41884	40640	20932	18307	19410	38947	39278	41103
960	1318	1278	1237	40126	41888	40683	21183	18604	19700	39034	39190	40966
980	1306	1278	1248	39770	41709	40629	21481	18862	19909	38830	39374	41069
1000	1306	1277	1235	39992	41756	40510	21598	19055	20076	39053	39226	41062
1020	1314	1273	1241	39729	41905	40483	21961	19318	20306	38852	39344	41206
1040	1307	1274	1230	39958	41893	40783	22167	19609	20594	38930	39390	41154
1060	1315	1282	1239	39675	41532	40639	22366	19820	20697	38991	39249	40952
1080	1316	1276	1229	39796	41647	40352	22628	20059	21165	38709	39212	40794
1100	1303	1280	1234	39593	41581	40655	22908	20289	21255	38791	39444	40720
1120	1307	1270	1231	39801	41632	40602	23194	20345	21386	38817	39419	40759
1140	1297	1272	1233	39846	41524	40578	23293	20574	21834	38792	39123	40691
1160	1306	1260	1227	39711	41589	40478	23699	20970	22010	38943	39390	40906
1180	1285	1273	1228	39743	41320	40412	23584	21064	22233	38780	39026	40652
1200	1300	1261	1229	39699	41480	40230	23963	21190	22329	38992	39168	40760
1220	1300	1267	1215	39596	41515	40590	24208	21502	22441	38597	39136	40590

[truncated: 10 more sheets: Fig. 5F, Fig. 6C, Fig. 6F, Fig.7C, Fig. 7D, Fig. S2A, Fig. S2D, Fig. S3E, Fig. S4A,B , Fig. S6B]
